# Supplementary material for: A new method for noninvasive venous blood oxygen detection
Source: Biomed Eng Online. 2016 Jul 19;15:84. doi: 10.1186/s12938-016-0208-8 (PMC4952148; doi:10.1186/s12938-016-0208-8)
Supplement: Supplementary file 1 — 10.1186/s12938-016-0208-8 Raw Data. [file 12938_2016_208_MOESM1_ESM.xlsx]

## Sheet: Sheet1
	DATA1(iSvO2,nSaO2 and iSaO2 are from DATA2)					DATA 2
	iSvO2	nSvO2	iSaO2	nSaO2		iSvO2	iSaO2	nSaO2
	69.9	75	84	85		86.1	97.3	100
	71	73.8	83.4	85		89	96.7	100
	71.3	74.9	80.8	80		85.7	88.1	90
	70.1	73.3	79.6	81		69.7	86.8	90
	61.8	71.5	76.5	77		69.9	84	85
	59.6	70.7	75.3	77		71	83.4	85
	57.5	72.3	68.3	68		71.3	80.8	80
	53.4	73.8	67.3	67		70.1	79.6	81
	78.2	97.1	99.9	100		61.8	76.5	77
	81.2	98.3	99.9	100		59.6	75.3	77
	56.3	85.3	84.8	85		57.5	68.3	68
	76.6	94.8	98.6	100		53.4	67.3	67
	76.2	96.2	98.2	99		78.2	99.9	100
	70.4	86.4	87.3	88		81.2	99.9	100
	70.9	87.5	85.1	87		70.9	88.8	89
	68.1	88	80.3	81		65.8	88.2	89
	69.2	87.41	81.9	81		56.3	84.8	85
	69	85.4	78	79		61	84.8	85
	77	84	78.4	79		53	78.7	79
	60.1	83.3	72.7	73		51.9	78.5	78
	61.1	83.2	71.1	72		47.9	74.3	75
	60.1	82.1	71.1	71		46.2	72.2	74
	60.4	81.6	70.1	71		46.3	72.3	73
	74.5	90.7	100.1	100		49	71.8	72
	80.2	94.4	86.6	88		76.6	98.6	100
	75.9	94.8	85.8	87		76.2	98.2	99
	73.3	89.6	81.6	82		70.4	87.3	88
	69.9	91.7	81.8	82		70.9	85.1	87
	67.1	84.5	78.4	79		68.1	80.3	81
	63.9	89.4	77.2	78		69.2	81.9	81
	62.2	89.3	74.5	75		69	78	79
	61.2	81.5	72.9	73		77	78.4	79
	56.1	81.7	68	69		60.1	72.7	73
	57.8	74	65.9	67		61.1	71.1	72
	86.9	74.9	98.7	99		60.1	71.1	71
	89.8	82	98.8	99		60.4	70.1	71
	80.7	99.6	84.4	85		74.5	100.1	100
	74.5	99	78.4	79		96	100	100
	73.4	99.27	77.2	78		80.2	86.6	88
	82.7	94.32	87	88		75.9	85.8	87
	76	90.66	83.4	84		73.3	81.6	82
	66.7	76	76.3	78		69.9	81.8	82
	66	83	71.4	72		67.1	78.4	79
	67.2	64.2	69.3	72		63.9	77.2	78
	90.3	87.6	98.7	99		62.2	74.5	75
	90.9	84.8	98.6	99		61.2	72.9	73
	86.2	77.6	88.5	89		56.1	68	69
	83.9	80.3	86.3	88		57.8	65.9	67
	79.8	78.7	81.8	82		86.9	98.7	99
	80	79	80.7	82		89.8	98.8	99
	76.9	80.6	76.8	78		80.7	84.4	85
	76.2	79.9	77.3	78		79	83.1	84
	74.4	81	75.4	76		74.5	78.4	79
	74.1	82.3	75.9	76		73.4	77.2	78
	70.5	80.5	73.9	74		72.7	75.6	76
	66.5	83.9	74.1	74		72.1	76	76
	96	93	100.1	100		65.1	68.4	69
	94	90.5	100.2	100		65	68.3	69
	88.4	90	91	92		64.5	70.1	69
	86.7	88	90.3	92		65.1	68.5	68
	83.8	86.5	86.4	87		89.5	99.5	100
	82.8	87.8	84.8	87		88.2	99.5	100
	78.4	84.3	80.7	82		82.7	87	88
	77.1	83	80.6	82		79.7	84.9	85
	70.5	79.1	75.6	76		76	83.4	84
	71.5	80.9	74.1	76		75.3	79.7	80
	63.8	80.9	71.7	72		74.1	79.7	79
	59.5	80	69.7	71		75.2	81.6	79
	67.2	86.8	98.5	99		66.7	76.3	78
	66.8	86.7	87.8	88		66	68.8	76
	71.9	84.5	86.7	88		66	71.4	72
	45.2	83.2	87.6	88		67.2	69.3	72
	42.7	81	87.5	88		90.3	98.7	99
	35.6	80	83.7	84		90.9	98.6	99
	35	76	85.5	84		86.2	88.5	89
	30.3	71	80.7	81		83.9	86.3	88
	33.2	83	80.3	81		79.8	81.8	82
	31	81	76.6	78		80	80.7	82
	34.7	83	77.6	78		76.9	76.8	78
	29.3	82.9	75.9	76		76.2	77.3	78
	29.3	81	73.8	74		74.4	75.4	76
						74.1	75.9	76
						70.5	73.9	74
						66.5	74.1	74
						96	100.1	100
						94	100.2	100
						88.4	91	92
						86.7	90.3	92
						83.8	86.4	87
						82.8	84.8	87
						78.4	80.7	82
						77.1	80.6	82
						70.5	75.6	76
						71.5	74.1	76
						63.8	71.7	72
						59.5	69.7	71
						61.5	98.6	99
						67.2	98.5	99
						66.8	87.8	88
						71.9	86.7	88
						58.7	83.2	84
						48.5	83	84
						45.2	79.7	80
						51.8	79.9	80
						43.6	73.7	74
						49.1	73.1	74
						46.2	71.9	72
						51.3	71.8	72
						73.3	99	100
						71.8	99.8	100
						45.2	87.6	88
						42.7	87.5	88
						35.6	83.7	84
						35	85.5	84
						30.3	80.7	81
						33.2	80.3	81
						31	76.6	78
						34.7	77.6	78
						29.3	75.9	76
						29.3	73.8	74
